# Supplementary material for: Fibrin, Bone Marrow Cells and Macrophages Interactively Modulate Cardiomyoblast Fate
Source: Biomedicines. 2022 Feb 23;10(3):527. doi: 10.3390/biomedicines10030527 (PMC8945703; doi:10.3390/biomedicines10030527)
Supplement: Supplementary file 1 [file biomedicines-10-00527-s001.zip]

Archive with 2 entries (2 files):
- Figures +Table S2.pdf
- Table S1.pdf
